# Supplementary material for: Prognosis of ovarian cancer in women with type 2 diabetes using metformin and other forms of antidiabetic medication or statins: a retrospective cohort study
Source: BMC Cancer. 2018 Jul 28;18:767. doi: 10.1186/s12885-018-4676-z (PMC6064082; doi:10.1186/s12885-018-4676-z)
Supplement: Supplementary file 1 — ICD-10 and ICD-O-3 codes for epithelial ovarian cancer and different histological types. (XLSX 10 kb) [file 12885_2018_4676_MOESM1_ESM.xlsx]

## Sheet: Taul1
Additional file 1. ICD-10 and ICD-O-3 codes for epithelial ovarian cancer and different histological types.
ICD-10 codes for cancer diagnosis:
C48.0	Neoplasma malignum spatii retroperitonealis
C48.1	Neoplasma malignum peritonei loco specificato
C48.2	Neoplasma malignum peritonei
C48.8	Neoplasma malignum in partibus adjacentibus peritonei et/sive spatii retroperitoneali
C56	Neoplasma malignum ovarii
C57.0	Neoplasma malignum tubae uterinae
C57.4	Neoplasma malignum adnexi uteri non specificati
C57.8	Neoplasma malignum in partibus adjacentibus organorum genitalium femininorum
C57.9	Neoplasma malignum organorum urogenitalium femininorum NAS
ICD-O-3 codes for epithelial ovarian cancer histologies:
M8010-3	Carcinoma NOS
M8020-3	Undifferentiated carcinoma
M8021-3	Anaplastic carcinoma NOS
M8050-3	Carcinoma NOS
M8140-3	Adenocarcinoma NOS
M8260-3	Papillary adenocarcinoma NOS
M8310-3	Adenocarcinoma, clear cell NOS
M8323-3	Mixed epithelial tumour, malignant
M8380-3	Endometrioid tumour including variants
M8440-3	Cystadenocarcinoma NOS
M8441-3	Serous carcinoma NOS
M8460-3	Papillary cystadenocarcinoma
M8461-3	Surface papillary adenocarcinoma
M8470-3	Mucinous cystadenocarcinoma
M8480-3	Mucinous adenocarcinoma
ICD-10 International Statistical Classification of Diseases and Related Health Problems, 10th Revision
ICD-O-3 International Classification of Diseases for Oncology, Third Edition
