# Supplementary material for: Prognosis of ovarian cancer in women with type 2 diabetes using metformin and other forms of antidiabetic medication or statins: a retrospective cohort study
Source: BMC Cancer. 2018 Jul 28;18:767. doi: 10.1186/s12885-018-4676-z (PMC6064082; doi:10.1186/s12885-018-4676-z)
Supplement: Supplementary file 2 — ATC codes for different types of oral ADM and statins. (XLSX 10 kb) [file 12885_2018_4676_MOESM2_ESM.xlsx]

## Sheet: Taul1
Additional file 2. ATC codes for different types of oral antidiabetic medication and statins.
ATC codes for medication:
Sulfonylureas:
A10BB12	Glimepiride
A10BB01	Glibenclamid
A10BB07	Glipizide
DPP-4 inhibitors:
A10BH01	Sitagliptin
A10BH02	Vildagliptin
A10BH03	Saxagliptin
Glitazones:
A10BG03	Pioglitazone
A10BG02	Rosiglitazone
Glinides:
A10BX02	Repaglinide
A10BX03	Nateglinide
Combination medication:
A10BD04	Glimepiride and rosiglitazone
A10BD05	Metformin and pioglitazone
A10BD08	Metformin and vildagliptin
A10BD07	Merformin and sitagliptin
Statins:
C10AA01	Simvastatin
C10AA02	Lovastatin
C10AA03	Pravastatin
C10AA04	Fluvastatin
C10AA05	Atorvastatin
C10AA06	Cerivastatin
C10AA07	Rosuvastatin
C10AX09	Ezetimibe
